# Supplementary material for: Ancient DNA Elucidates the Controversy about the Flightless Island Hens (Gallinula sp.) of Tristan da Cunha
Source: PLoS One. 2008 Mar 19;3(3):e1835. doi: 10.1371/journal.pone.0001835 (PMC2266797; doi:10.1371/journal.pone.0001835)
Supplement: Dataset S1 — Cloning results of G. nesiotis for ATP8. (0.00 MB TXT) [file pone.0001835.s001.txt]

#NEXUS 
[Groenenberg et al. 2008, G. nesiotis - D-loop]


BEGIN DATA;
	DIMENSIONS  NTAX=9 NCHAR=175;
	FORMAT DATATYPE=DNA  MISSING=? GAP=-  MATCHCHAR=. ;
MATRIX
[                              10        20        30        40        50        60        70        80        90        100       110       120       130       140       150       160       170   ]
[                              .         .         .         .         .         .         .         .         .         .         .         .         .         .         .         .         .     ]

'Consensus D-loop'    TCATAATGAGACTGAACAGACAGATGGTCCACGCAAGAAGGACAACACAGTGCGACCATGGAAGGTTAGAACTTCTGGAAATTGGCGCCGACCGTGCATGCGGCGAAGACGCTAAATTAATGCGAAAGCCAAGTAACAACCAAACCGTATACGGATATTACACAAGCACCATAAA   [175]
1.1                   ...............................................................................................................................................................................   [175]
1.2                   ...............................................................................................................................................................................   [175]
1.3                   ...............................................................................................................................................................................   [175]
1.4                   ...............................................................................................................................................................................   [175]
1.5                   ..............G.....................................T..........................................................................................G...............................   [175]
2.1                   ...............................................................................................................................................................................   [175]
2.2                   ...............................................................................................................................................................................   [175]
2.3                   ...............................................................................................................................A...............................................   [175]
;
END;
