# Supplementary material for: Ancient DNA Elucidates the Controversy about the Flightless Island Hens (Gallinula sp.) of Tristan da Cunha
Source: PLoS One. 2008 Mar 19;3(3):e1835. doi: 10.1371/journal.pone.0001835 (PMC2266797; doi:10.1371/journal.pone.0001835)
Supplement: Dataset S2 — Cloning results of G. nesiotis for D-loop. (0.00 MB TXT) [file pone.0001835.s002.txt]

#NEXUS 
[Groenenberg et al. 2008, G. nesiotis - tRNA-Lys/ATP8]

BEGIN DATA;
	DIMENSIONS  NTAX=15 NCHAR=196;
	FORMAT DATATYPE=DNA  MISSING=? GAP=-  MATCHCHAR=. ;
MATRIX
[                                     10        20        30        40        50        60        70        80        90        100       110       120       130       140       150       160       170       180       190    ]
[                                     .         .         .         .         .         .         .         .         .         .         .         .         .         .         .         .         .         .         .      ]

'Ccnsensus tRNA-Lys/ATP8'    CTAGATAAAGAGATCCACCAACATCTCCTTAATGACATGCCACAACTAAACCCCCACCCATGGTTCTACACCATACTCATAACATGATTAACCCTCTCATTAA-TTATCCAACCTAAACTATCATCATTCTTCACCACTAATCCAATTCTCAATAAACCAATTATAAACACTAAAACTCACTCATGAACCTGACCA   [195]
1.1                          ..........................................................A............................................-............................................................................................   [195]
1.2                          .......................................................................................................-............................................................................................   [195]
1.3                          .......................................................................................................-............................................................................T...............   [195]
1.4                          .......................................................................................................-............................................................................................   [195]
1.5                          ........................T..............................................................................-............................................................................................   [195]
1.6                          .......................................................................................................-............................................................................................   [195]
1.7                          .......................................................................................................-............................................................................................   [195]
2.1                          .......................................................................................................-............................................................................................   [195]
2.2                          .......................................................................................................-...............C......................................................................C.....   [195]
2.3                          ......................G................................................................................-.........................................................................................T..   [195]
2.4                          ...................................................................................................C...-.......................................................................G....................   [195]
2.5                          .......................................................................................................-............................................................................................   [195]
2.6                          .......................................................................................................-..............................T.............................................................   [195]
2.7_numt                     .......................................T.......C.....A........A..T....TT..G....C...............A.T.C..GT....T........G..T...C......C...T..C........C.A...C.....CCC..C...T........C.....C.....T......   [196]
;
END;
