# Supplementary material for: Ancient DNA Elucidates the Controversy about the Flightless Island Hens (Gallinula sp.) of Tristan da Cunha
Source: PLoS One. 2008 Mar 19;3(3):e1835. doi: 10.1371/journal.pone.0001835 (PMC2266797; doi:10.1371/journal.pone.0001835)
Supplement: Dataset S3 — Cloning results of G. nesiotis for cytochrome b. (0.01 MB TXT) [file pone.0001835.s003.txt]

#NEXUS 
[Groenenberg et al. 2008, G. nesiotis - cytochrome b]

BEGIN DATA;
	DIMENSIONS  NTAX=24 NCHAR=307;
	FORMAT DATATYPE=DNA  MISSING=? GAP=-  MATCHCHAR=. ;
MATRIX
[                                  10        20        30        40        50        60        70        80        90        100       110       120       130       140       150       160       170       180       190       200       210       220       230       240       250       260       270       280       290       300     ]
[                                  .         .         .         .         .         .         .         .         .         .         .         .         .         .         .         .         .         .         .         .         .         .         .         .         .         .         .         .         .         .       ]

Consensus_cytochrome_b    CTTTGGCTCCCTTCTAGGAATATGTTTAATCACACAAATCCTCACCGGACTACTCCTAGCCATACACTACACTGCAGACACAAACCTAGCCTTCTCATCAATCGCCCACACATGCCGCAACGTACAATACGGCTGATTACTCCGAAACCTGCACGCTAATGGAGCCTCATTCTTCTTCATCTGCATCTACCTACACATCGGCCGAGGCTTTTACTATGGCTCCTACCTCTACAAAGAAACCTGAAACACAGGAGTCATCCTATTACTCACCCTCATAGCCACTGCTTTCGTAGGCTATGTTCTCCCA   [307]
1.1                       ...............................................................................................................................................................????????????????????????????????????????????????????????????????????????????????????????????????????????????????????????????????????????????????????   [307]
1.2                       ...............................................................................................................................................................????????????????????????????????????????????????????????????????????????????????????????????????????????????????????????????????????????????????????   [307]
1.3                       ...............................................................................................................................................................????????????????????????????????????????????????????????????????????????????????????????????????????????????????????????????????????????????????????   [307]
1.4                       ...............................................................................................................................................................????????????????????????????????????????????????????????????????????????????????????????????????????????????????????????????????????????????????????   [307]
1.5                       ..................................................................................................................................A............................????????????????????????????????????????????????????????????????????????????????????????????????????????????????????????????????????????????????????   [307]
1.6                       ...............................................................................................................................................................????????????????????????????????????????????????????????????????????????????????????????????????????????????????????????????????????????????????????   [307]
2.1                       ...............................................................................................................................................................????????????????????????????????????????????????????????????????????????????????????????????????????????????????????????????????????????????????????   [307]
2.2                       -..............................................................................................................................................................????????????????????????????????????????????????????????????????????????????????????????????????????????????????????????????????????????????????????   [306]
2.3                       ......................C.............................................................................................A..........................................????????????????????????????????????????????????????????????????????????????????????????????????????????????????????????????????????????????????????   [307]
2.4                       ................................................................T.......................................T.................................................A.C..????????????????????????????????????????????????????????????????????????????????????????????????????????????????????????????????????????????????????   [307]
2.5                       ...............................................................................................................................................................????????????????????????????????????????????????????????????????????????????????????????????????????????????????????????????????????????????????????   [307]
3.1                       ?????????????????????????????????????????????????????????????????????????????????????????????????????????????????????????????????..................................................................................................................................................................................   [307]
3.2                       ?????????????????????????????????????????????????????????????????????????????????????????????????????????????????????????????????..................................................................................................................................................................................   [307]
3.3                       ?????????????????????????????????????????????????????????????????????????????????????????????????????????????????????????????????..........................................................................................................................................................A.......................   [307]
3.4                       ?????????????????????????????????????????????????????????????????????????????????????????????????????????????????????????????????..................................................................................................................................................................................   [307]
3.5                       ?????????????????????????????????????????????????????????????????????????????????????????????????????????????????????????????????..................................................................................................................................................................................   [307]
3.6                       ?????????????????????????????????????????????????????????????????????????????????????????????????????????????????????????????????..................................................................................................................................................................................   [307]
4.1                       ?????????????????????????????????????????????????????????????????????????????????????????????????????????????????????????????????T.....................................................................................................T...........................................................................   [307]
4.2                       ?????????????????????????????????????????????????????????????????????????????????????????????????????????????????????????????????...............................................................................................................................................................................T..   [307]
4.3                       ?????????????????????????????????????????????????????????????????????????????????????????????????????????????????????????????????............................................................................................TT...........................................................A........................   [307]
4.4                       ?????????????????????????????????????????????????????????????????????????????????????????????????????????????????????????????????.....................................................A............................................................................................................................   [307]
4.5                       ?????????????????????????????????????????????????????????????????????????????????????????????????????????????????????????????????.................................................................................................T......................................................T.........................   [307]
4.6                       ?????????????????????????????????????????????????????????????????????????????????????????????????????????????????????????????????..........................T.......................................................................................................................................................   [307]
;
END;
