# Supplementary material for: Ancient DNA Elucidates the Controversy about the Flightless Island Hens (Gallinula sp.) of Tristan da Cunha
Source: PLoS One. 2008 Mar 19;3(3):e1835. doi: 10.1371/journal.pone.0001835 (PMC2266797; doi:10.1371/journal.pone.0001835)
Supplement: Dataset S4 — Combined dataset showing all taxa and all markers (D-loop, ATP8 and cytochrome b) used in this study. (0.01 MB TXT) [file pone.0001835.s004.txt]

#NEXUS 
[Groenenberg et al. 2008, G. nesiotis - Combined dataset
D-loop=1-177,tRNA-Lys=178-213, ATP8=214-372, cytochrome_b-373-679]

BEGIN DATA;
	DIMENSIONS  NTAX=16 NCHAR=679;
	FORMAT DATATYPE=DNA  MISSING=? GAP=-  MATCHCHAR=. ;
MATRIX
[                                    10        20        30        40        50        60        70        80        90        100       110       120       130       140       150       160       170       180       190       200       210       220       230       240       250       260       270       280       290       300       310       320       330       340       350       360       370       380       390       400       410       420       430       440       450       460       470       480       490       500       510       520       530       540       550       560       570       580       590       600       610       620       630       640       650       660       670       ]
[                                    .         .         .         .         .         .         .         .         .         .         .         .         .         .         .         .         .         .         .         .         .         .         .         .         .         .         .         .         .         .         .         .         .         .         .         .         .         .         .         .         .         .         .         .         .         .         .         .         .         .         .         .         .         .         .         .         .         .         .         .         .         .         .         .         .         .         .         ]

Consensus_Gallinules        TCATAATGAGACTGAACAGACAGATGGTCCACGCAAGAAGGACAATACAGTGCAATCATGGAAGATTAGGACTTCTGGAAATTGGTGCCGGCCGTGCGATGCGRCGAAGGCAACAAATTAATGCAAAAGCCAAGTAACAACCAAAACCGYACACGGATATTACACAAGCACCATAAACTAGATAAAGAGATCCACCAACATCTCCTTAATGAYATGCCACAACTAAACCCCCACCCATGGTTCTACACTATACTCATAACGTGATTAACCCTCTCATTAATTATCCAACCTAAACTATCATCATTCTTCACCACTAATCCAATYCTCAATAAACCAATTATAAACACTAAAACTCACTCATGAACCTGACCACTTTGGCTCCCTTCTAGGAATATGTTTAATCACACAAATCCTCACCGGACTACTCCTAGCCATACACTACACTGCAGACACAAACCTAGCCTTCTCATCAATCGCCCACACATGCCGCAACGTACAATACGGCTGATTACTCCGAAACCTGCACGCTAATGGAGCCTCATTCTTCTTCATCTGCATCTACCTACACATCGGCCGAGGCTTTTACTATGGCTCCTACCTCTACAAAGARACCTGAAACACAGGAGTCATCCTATTACTCACCCTCATAGCCACTGCTTTCGTAGGCTATGTTCTCCCA   [679]
'(1) G. comeri'             ...........................C.................C.......................A...C...........C...A.............G...............................G..G..........C..............................................................C......................................................................................C............G..........T................................................................................................G............................................................................................................................................................................................A.....................................................................   [679]
'(2) G. comeri'             ...........................C.................C.......................A...C...........C...A.............G...............................G..G..........C..............................................................C......................................................................................C............G..........T................................................................................................G............................................................................................................................................................................................A.....................................................................   [679]
'(3) G. comeri'             ...........................C.................C.......................A...C...........C...A.............G...............................G..G..........C..............................................................C......................................................................................C............G..........T................................................................................................G............................................................................................................................................................................................A.....................................................................   [679]
'(4) G. comeri'             ...........................C.................C.......................A...C...........C...A.............G...............................G..G..........C..............................................................C......................................................................................C............G..........T................................................................................................G............................................................................................................................................................................................A.....................................................................   [679]
'(5) G. nesiotis'           .............................................C.......G.C........G....A...............C....A......-.....G.....A.GCT..........G....................-...T.T............................................................C...................................C...........A..............................................................T.............................................................................................................................................................................................................................................................................................A.....................................................................   [677]
'(6) G. c. galeata'         ..................................G.........................AG...........C...............AATTC..AA.....G.A.G.A.G............G..GC....A.C....T......-.C.............G..................C........T....................C.................A..T.................................G...................G........G..........C...............T.....C.......................C.............................................................................................................................................................................................................................................A.................A..............................................................C......   [678]
'(7) G. c. galeata'         ............................................................AG...........C................ATTC..AA.....G.A.G.A.G............G..GC....A.C....T......-.C.............G..................C........T....................C.................A..T.................................G...................G........G..........C...............T.....C.......................C......................................................G......................................................................................................................................................................................A.................A..............................................................C......   [678]
'(8) G. c. brachyptera'     ........................C..............................................................................A.............................................T.......................C......................................T..............................................................................................................C...................G.........C..................?????????????????????????????????????????????????????????????????????????????????????????????????????????...................................................C................................................................................G.....................................................................   [679]
'(9) G. c. brachyptera'     .....................G...AA............................................................................A.....A.......................................T.......................C......................................T..............................................................................................................C...................G............................?????????????????????????????????????????????????????????????????????????????????????????????????????????...................................................C................................................................................G.....................................................................   [679]
'(10) G. c. brachyptera'    ........................C..............................................................................A.............................................T.......................C......................................T..............................................................................................................C...................G.........C...............................................................................................................T..............................................................C................................................................................G.....................................................................   [679]
'(11) G. c. orientalis'     .....................G.......................C.......................................C...AA......-....AA.....A.....G........G........................C...Y.A........................................................T..............................................................................................................C................................................?????????????????????????????????????????????????????????????????????????????????????????????????????????...............................................................................................................C....................G.....................................................................   [678]
'(12) G. c. indica'         .....................................................................A.................................A.........Y...................................T.......................C......................................T..............................................................................................................C...................G.........................................................................................................................T..............................................................C.................................................................T..............G...................................T.................................   [679]
'(13) G. c. chloropus'      ........................C..............................................................................A.............................................T.......................C......................................T..............................................................................................................C...................G.........................................................................................................................T..............................................................C................................................................................G.....................................................................   [679]
'(14) G. c. chloropus'      .....................G.................................................................................A........................A....................T.......................C......................................T..............................................................................................................C...................G.........................................................................................................................T..............................................................C................................................................................G.....................................................................   [679]
'(15) Fulica atra'          ......AAT...C....G.......AA....T..G.........GCGT.CC...N..TAAA.....A......C.............TT.AAAC...A...T.G.A.G.A...T.CCA..N...C..CA....ACCC.G.......T..A.T...................T..CTT.....A.........T...................C........G........A..T.....A.......TC...........A...C...........C.............A...............CC.........C.....C.....C.....TG.C.C......C.....CA..C.C..................T.....A.....CC.........................T..C....................T.............C.........T.....TG......................T............C....A........A.....C..C...........T...............................................A.................A....................T...C.......T.......................A.....C......   [679]
;
END;
